# Supplementary material for: Comparative transcriptome profiling reveals the role of phytohormones and phenylpropanoid pathway in early-stage resistance against powdery mildew in watermelon (Citrullus lanatus L.)
Source: Front Plant Sci. 2022 Oct 20;13:1016822. doi: 10.3389/fpls.2022.1016822 (PMC9632293; doi:10.3389/fpls.2022.1016822)
Supplement: Supplementary file 1 [file Table_1.xlsx]

## Sheet: Sheet1
Table :S1 The differential gene screening results and summary information are as follows:
Sample	RawReads	RawBases	CleanReads	CleanBases	ValidBases	Q30	GC content %
R_CK1	49.75M	7.46G	48.66M	7.18G	0.9616	0.913	0.4574
R_CK2	49.68M	7.45G	48.60M	7.16G	0.9609	0.9082	0.4566
R_CK3	50.94M	7.64G	49.88M	7.35G	0.9615	0.9121	0.4575
R_I1	48.80M	7.32G	47.79M	7.04G	0.9617	0.9072	0.4579
R_I2	49.75M	7.46G	48.71M	7.17G	0.9612	0.9006	0.4571
R_I3	47.44M	7.12G	46.43M	6.84G	0.9612	0.9066	0.4565
S_CK1	51.41M	7.71G	50.30M	7.43G	0.9636	0.9256	0.4543
S_CK2	49.95M	7.49G	48.95M	7.23G	0.9646	0.9214	0.4555
S_CK3	48.13M	7.22G	47.14M	6.94G	0.9616	0.902	0.4556
S_I1	51.41M	7.71G	50.24M	7.40G	0.9602	0.9118	0.4595
S_I2	48.04M	7.21G	47.11M	6.94G	0.9624	0.9079	0.4589
S_I3	47.55M	7.13G	46.58M	6.88G	0.9642	0.924	0.4578
