# Supplementary material for: Comparative transcriptome profiling reveals the role of phytohormones and phenylpropanoid pathway in early-stage resistance against powdery mildew in watermelon (Citrullus lanatus L.)
Source: Front Plant Sci. 2022 Oct 20;13:1016822. doi: 10.3389/fpls.2022.1016822 (PMC9632293; doi:10.3389/fpls.2022.1016822)
Supplement: Supplementary file 2 [file Table_2.xlsx]

## Sheet: Sheet1
	Table:S2 Details of alingment sequences
Sample	Total reads	Total mapped reads	Multiple mapped	Uniquely mapped
R_CK1	48657330	47647243(97.92%)	1075005(2.21%)	46572238(95.71%)
R_CK2	48598078	47536566(97.82%)	1049879(2.16%)	46486687(95.66%)
R_CK3	49877912	48836898(97.91%)	1108197(2.22%)	47728701(95.69%)
R_I1	47785494	46303178(96.90%)	937547(1.96%)	45365631(94.94%)
R_I2	48706390	47139741(96.78%)	974982(2.00%)	46164759(94.78%)
R_I3	46429012	44911862(96.73%)	957806(2.06%)	43954056(94.67%)
S_CK1	50301474	49247865(97.91%)	1050821(2.09%)	48197044(95.82%)
S_CK2	48952396	48043415(98.14%)	1048596(2.14%)	46994819(96.00%)
S_CK3	47141660	46143966(97.88%)	975264(2.07%)	45168702(95.81%)
S_I1	50244824	49207049(97.93%)	1081938(2.15%)	48125111(95.78%)
S_I2	47114532	45784951(97.18%)	988931(2.10%)	44796020(95.08%)
S_I3	46582588	45326867(97.30%)	968946(2.08%)	44357921(95.22%)
