# Supplementary material for: Comparative transcriptome profiling reveals the role of phytohormones and phenylpropanoid pathway in early-stage resistance against powdery mildew in watermelon (Citrullus lanatus L.)
Source: Front Plant Sci. 2022 Oct 20;13:1016822. doi: 10.3389/fpls.2022.1016822 (PMC9632293; doi:10.3389/fpls.2022.1016822)
Supplement: Supplementary file 3 [file Table_3.xlsx]

## Sheet: Sheet1
Table S4 list of Primers used in the current study
beta-glucosidase	ClC03G063790F	5' CGCAGTAATGGAGATGTAGCCCT 3'
	ClC03G063790R	5' TCGCATTGATGAGGCTGTTGT 3'
ERF1/2	ClC05G085160F	CCGCAATTCTCAATTTTCCCG
	ClC05G085160R	CGCCGTCTTCAGCTATACTATC
NPR1	ClC07G137510F	ATGAAAACAGTGGAGACGGG
	ClC07G137510R	AAGGTCAGGCATGTCATCTG
PR1	ClC02G034020F	CTCTTCCTCTCCCTCTTTTGTG
	ClC02G034020R	TCTTTCATCCCAATGGACCG
HCT	ClC05G108450F	AGACTATCTCAACAGGCTTCAAG
	ClC05G108450R	TTACCCCACCCGAAATCAAC
PAL	ClC04G075850F	TGGGATCTTTGGAAATGGGAC
	ClC04G075850R	AGAGTTTGGTGATGGCTTCC
MYC2	ClC10G186220F	GGAAGGGAAAAGCGAAAATGG
	ClC10G186220R	AAAAGAACCACTCCGTATCCG
PR1	ClC02G034020F	CTCTTCCTCTCCCTCTTTTGTG
	ClC02G034020R	TCTTTCATCCCAATGGACCG
peroxidase	ClC11G207220F	CTTGTCCCTCTGCACTCAC
	ClC11G207220R	CATCGCATCCCTGAACAAAAC
4CL	ClC09G165830F	5' CGGATGTGGAGGCAGGAG 3'
	ClC09G165830R	5' GAGCCTTTGGAATAGCGTTGA 3'
