# Supplementary material for: Comparative transcriptome profiling reveals the role of phytohormones and phenylpropanoid pathway in early-stage resistance against powdery mildew in watermelon (Citrullus lanatus L.)
Source: Front Plant Sci. 2022 Oct 20;13:1016822. doi: 10.3389/fpls.2022.1016822 (PMC9632293; doi:10.3389/fpls.2022.1016822)
Supplement: Supplementary file 4 [file Table_4.xlsx]

## Sheet: Sheet1
		R_I vs R_CK		S_I vs S_CK		R_CK vs S_CK		R_I vs S_I
Pathway ID	Description	Up	Dn	Up	Dn	Up	Dn	Up	Dn
ko04075	Plant hormone signal transduction	28	23	24	13	13	9	8	7
ko00940	Phenylpropanoid biosynthesis	41	15	15	10	16	21	27	10
ko00360	Phenylalanine metabolism	19	3	4	2	4	8	11	5
ko00480	Glutathione metabolism	19	1	6	3	1	6	6	2
ko00500	Starch and sucrose metabolism	24	20	20	5	9	10	4	11
ko04110	Cell cycle	13	8	16	0	14	0	1	0
ko00592	alpha-Linolenic acid metabolism	11	5	8	1	2	4	4	0
ko00250	Alanine, aspartate and glutamate metabolism	9	3	2	3	0	4	1	2
ko04540	Gap junction	1	5	0	2	0	0	0	0
ko04113	Meiosis - yeast	10	4	10	1	6	1	1	1
ko03030	DNA replication	11	0	8	0	0	0	1	0
ko00040	Pentose and glucuronate interconversions	7	12	4	5	6	3	2	3
ko00220	Arginine biosynthesis	9	4	1	3	2	3	1	3
ko00903	Limonene and pinene degradation	2	1	0	0	0	1	0	0
ko00982	Drug metabolism - cytochrome P450	14	2	3	2	0	4	7	2
ko00400	Phenylalanine, tyrosine and tryptophan biosynthesis	7	0	1	1	0	3	1	2
	% DEGs	67.9758	32.0242	70.5202	29.4798	48.6667	51.3333	60.9756	39.0244
	Total DEGs	225	106	122	51	73	77	75	48
