# Supplementary material for: Comparative transcriptome profiling reveals the role of phytohormones and phenylpropanoid pathway in early-stage resistance against powdery mildew in watermelon (Citrullus lanatus L.)
Source: Front Plant Sci. 2022 Oct 20;13:1016822. doi: 10.3389/fpls.2022.1016822 (PMC9632293; doi:10.3389/fpls.2022.1016822)
Supplement: Supplementary file 5 [file Table_5.xlsx]

## Sheet: Phytohormone related
Table: DEGs related to pytohormone and signal transduction (Values are shown in FC)
Auxin	Gene ID	R_I vs R_CK	S_I vs S_CK	R_CK vs S_CK	R_I vs S_I
AUX1	Cla97C02G037350			2.596
AUX1	Cla97C11G213210			2.41
AUX/IAA	Cla97C05G104280	0.174
AUX/IAA	Cla97C06G106140	2.085
AUX/IAA	Cla97C07G139780	19.49
AUX/IAA	Cla97C09G170150	2.35	3.366
GH3	Cla97C01G016340		2.37		0.452
GH4	Cla97C05G092790	4.755	4.563	2.193	2.23
GH5	Cla97C10G190160		2.636
ARF	Cla97C09G172320			2.153
SAUR	Cla97C02G031310	2.133	3.166
SAUR	Cla97C02G031340		2.55
SAUR	Cla97C02G031360	0.249	0.446
SAUR	Cla97C02G031370	0.412	0.338
SAUR	Cla97C03G055090	4.771	0.204
SAUR	Cla97C05G099780	0.072
SAUR	Cla97C05G099810	0.257	0.366	3.28	2.508
SAUR	Cla97C11G210320	3.373	2.338
SAUR	Cla97C11G210330	2.968	2.361
SAUR	Cla97C11G210340	4.371
SAUR	Cla97C11G210380		2.735
SAUR	Cla97C11G210400	2.444	4.843
SAUR	Cla97C11G210490	0.064	0.195
SAUR	Cla97C11G210530	0.489
Cytokinine
CRE1	Cla97C01G007030		2.262
AHP	Cla97C08G155240		3.048	2.223
AHP	Cla97C11G140130	0.266
AHP	Cla97C11G162090	2.186		0.18	0.299
A-ARR	Cla97C01G007850				2.002
A-ARR	Cla97C04G071100	0.485
A-ARR	Cla97C05G107060	2.344
A-ARR	Cla97C07G133530			13.65
A-ARR	Cla97C08G148550	2.224	3.307
A-ARR	Cla97C10G198970	0.406
Abscisic acid
PYR/PYL	Cla97C04G073350		0.14		2.76
PYR/PYL	Cla97C05G099080		0.471
PYR/PYL	Cla97C07G133100	0.254	0.404	0.493	3.06
PYR/PYL	Cla97C10G205730	0.364	0.1	0.447	2.167
PYR/PYL	Cla97C11G212910	0.402	0.108
PP2C	Cla97C03G052090	2.945	20.84	2.165	0.298
PP2C	Cla97C03G066470	2.231	6.972
PP2C	Cla97C05G089520	2.615	115.2		0.083
PP2C	Cla97C05G091070	2.571	23.52		0.159
PP2C	Cla97C07G140660		2.2662
SnRK2	Cla97C10G186750	2.017
ABF	Cla97C02G032990		3.482
	Cla97C08G159620		2.046
	Cla97C10G202040		21.96
Ethylene
EIN3	Cla97C07G136410	0.482		2.084
ERF1/2	Cla97C05G085160	7.255	2.547	0.457
	Cla97C06G116550	6.499	3.473
Brassinosteriods
BSK	Cla97C05G096280	0.258	0.383
CYCD3	Cla97C01G016200	0.472		2.008
CYCD3	Cla97C02G033200	0.455
CYCD3	Cla97C05G092610	0.121		8.27
CYCD3	Cla97C05G101940	0.389		2.329
CYCD3	Cla97C08G159810	0.347		2.393
Jasmonic Acid
JAZ	Cla97C03G065120	6.78	2.829
JAZ	Cla97C07G133990		2.178
JAZ	Cla97C07G141340	11.12	2.057	0.433	2.289
JAZ	Cla97C09G163190	2.89	2.102
MYC2	Cla97C10G186220	3.155	2.889
Salicylic Acid
NPR1	Cla97C07G137510	2.023
	Cla97C10G198890			0.283
PR1	Cla97C02G034010		0.449	0.493
PR1	Cla97C02G034020	23.83	0.353	0.042	2.796
	Cla97C03G063250	2.569
TGA	Cla97C02G048210	3.053

## Sheet: lignin and PAL pathway
Table: DEGs associated to lignin biosyntjhesis pathway and phenoylproponoid biosynthesis (values are expressed in FC)
Gene	Gene ID	R_I vs R_CK	S_I vs S_CK	R_CK vs S_CK	R_I vs S_I
PAL
PAL	Cla97C02G047340	0.183	2.482	9.672
PAL	Cla97C03G065540	4.557		0.462
PAL	Cla97C04G075800	2.241
PAL	Cla97C04G075810	6.011			3.331
PAL	Cla97C04G075820	7.992		0.319	2.473
PAL	Cla97C04G075830	9.028		0.212	2.83
PAL	Cla97C04G075840	6.77	0.407	0.13	2.112
PAL	Cla97C04G075850	20.15		0.192	3.267
PAL	Cla97C04G075860	3.743
PAL	Cla97C07G138590	30.29		0.154	3.509
PAL	Cla97C07G138600	13.02			6.138
PAL	Cla97C07G138620	24.1		0.243	3.572
PAL
CYP73A
	Cla97C11G217460	4.752			3.172
	Gene ID
4CL	Cla97C02G034290	0.253			0.414
4CL	Cla97C07G130540	0.307		5.783
4CL	Cla97C09G165820	11.68		0.074
4CL	Cla97C09G165830	30.09		2.011	5.054
4CL	Cla97C09G165840				18.92
CCR
	Cla97C10G195840	3.877
	Cla97C10G195850	27.08	4.464
	Cla97C10G195860	11.73		0.209	4.325
beta-glucosidase
	Cla97C03G051740			0.432	0.492
	Cla97C03G063790	0.146		6.78
beta-glucosidase	Cla97C03G063800	7.145		0.038	0.405
beta-glucosidase	Cla97C03G063830		2.733		0.297
beta-glucosidase	Cla97C03G063850	2.705
beta-glucosidase	Cla97C10G199940	0.341
beta-glucosidase	Cla97C05G103810	0.45
beta-glucosidase	Cla97C05G103820		2.248
	Cla97C06G123590	0.483
	Cla97C10G196380	3.769
	Cla97C10G193760	3.084		0.451
	Cla97C10G196070	3.991
CAD
	Cla97C02G033300	3.48
CAD	Cla97C05G096560	2.654
HCT	Cla97C05G108450	6.874	0.429
CSE	Cla97C07G139710			2.791	3.082
F5H	Cla97C07G135930	0.381			0.313
UGT72E	Cla97C01G018700			4.922	2.024
UGT72E	Cla97C07G136120			2.266
UGT72E	Cla97C10G195830		0.148
COMT	Cla97C07G144540			0.334	0.483
peroxidase	Cla97C01G005010	3.871			6.167
	Cla97C01G016570	8.697			5.041
	Cla97C01G019360	11.19	11.89
	Cla97C01G020000	0.464		2.517
	CLa97C02G028190	0.024		11.63
	Cla97C02G035070			2.816	3.521
	Cla97C02G045070	3.177	0.377	0.456
	Cla97C02G045090	10.011			5.237
	Cla97C02G045100	29.76		0.103	3.546
	Cla97C02G049880	6.772	0.007		23.68
	Cla97C02G049890	4.525	2.103
	Cla97C02G049900		0.099	0.102
	Cla97C02G049930	5.195		0.202
	Cla97C02G049940	5.574	2.168
	Cla97C02G049950	18.55		0.253	2.951
	Cla97C03G059200	0.219	0.36	2.541
	Cla97C05G089640	0.453	3.992	3.47	0.384
	Cla97C05G097050	0.33	2.061	8.109
	Cla97C05G068800	0.239	0.395
	Cla97C05G105280			6.433
	Cla97C07G131030	2.89			3.529
	Cla97C09G177060	0.325		2.665
	Cla97C09G177290	16.69		0.331	3.185
	Cla97C10G203590		0.399
	Cla97C11G207220	64.72	10.63		5.837
	Cla97C11G207230	23.96	17.01		2.147
	Cla97C11G214530	2.224	0.254	0.0462	3.951
	Cla97C11G214540			0.045
CCOAMT	Cla97C11G219660				0.397
	Cla97C11G219680				0.383
	Cla97C11G219690		4.079		0.423
